# Supplementary material for: Comparison of Conventional and Radiomic Features between 18F-FBPA PET/CT and PET/MR
Source: Biomolecules. 2021 Nov 9;11(11):1659. doi: 10.3390/biom11111659 (PMC8615400; doi:10.3390/biom11111659)
Supplement: Supplementary file 1 [file biomolecules-11-01659-s001.zip]

Archive with 1 entries (1 files):
- biomolecules-1420074-supplementary.pdf
